# Supplementary material for: Increased Heparanase Levels in Urine during Acute Puumala Orthohantavirus Infection Are Associated with Disease Severity
Source: Viruses. 2022 Feb 22;14(3):450. doi: 10.3390/v14030450 (PMC8954369; doi:10.3390/v14030450)
Supplement: Supplementary file 1 [file viruses-14-00450-s001.zip]

Archive with 1 entries (1 files):
- viruses-1583532-supplementary.pdf
